# Supplementary material for: Prevalence of occupational injuries among construction workers in Karachi, Pakistan
Source: PLOS Glob Public Health. 2025 Apr 29;5(4):e0004578. doi: 10.1371/journal.pgph.0004578 (PMC12040193; doi:10.1371/journal.pgph.0004578)
Supplement: S1 Data — (XLSX) [file pgph.0004578.s001.xlsx]

## Sheet: Sheet1
title	PID_	Site_ID	DC_ID	Age_	Education_	Income_	Live_on_this_Income		Durationofwork	Designation	Other	Type_of_work_new	Type_of_work	other	Working_hours	Other_field_work	if_yes_explain	Occupational_Injury_1	Last_1year_injuries	seek_medical_care	unable_carry_task	Body_part_Injured	others	cause_of_injury	Other_	Place_of_injury	Time_of_injury_new	Time_of_injury	Type_of_injury	OTher	Severity_of_injury	first_aid_care	type_emergency_care	OThers	self_treat_yourself	other_	restricted_injuries	OTHers	Type_of_disability	Off_result_of_injury	effect_of_injury	Others_	Injury_reason	show_other	Absent_days_injuries	Registerd_SESSI	HSE_Training_workplc	Provided_with_PPEs	uniform_
101	101	1	21	55	0	54000	6		1	3		Other	6	Veeping plaster	>8	2		1	3	2	2																									3	1	2	0
102	102	1	21	20	0	20000	5		0	1		brick and concrete block cutting / block masonry	5		>8	2		1	1	1	2	1		1	Slip hgyaa thaa	First floor	0	13:00:00	2		1	1	1				1		Koi nhi	1	1		1, 4			3	1	2	0
103	103	1	21	21	0	20000	5		0	2		concrete cutting and mixing	2, 1		>8	1	Farmer	0																												3	1	2	1
104	104	1	21	20	0	15000	6		0	2		concrete cutting and mixing	2, 1, 4		>8	1	Was driver	0																												3	1	2	0
105	105	1	21	18	0	15000	7		0	1		Other	6	Scaf folder	>8	2		0																												3	1	2	0
106	106	1	21	28	0	26000	6		0	2		hand demolition and clean up / Surface and tuck-point grinding	3, 4, 2, 1		<=8	2		1	8	2	2																									3	1	2	2
107	107	1	21	50	0	25000	10		1	1		brick and concrete block cutting / block masonry	4	Carpenter	<=8	2		1	10	1	2	1		1		Ground floor	0	11:00:00	2		1	1	1				1		Koi nhi	1	1		3			3	1	2	2
108	108	1	22	44	1	24000	5		1	2		hand demolition and clean up / Surface and tuck-point grinding	3, 2, 1, 4		<=8	1	Store room	0																												3	1	2	2
109	109	1	22	34	0	26000	3		1	3		brick and concrete block cutting / block masonry	5, 2, 3		<=8	2		1	1	1	2	1		1		Ground floor per	0	12:00:00	2		2	2			4		1		Koi nhi	1	1		3, 1			3	1	2	2
110	110	1	23	25	2	27000	9		0	2		hand demolition and clean up / Surface and tuck-point grinding	1, 2, 3, 4		<=8	2		0																												3	1	2	0
111	111	1	23	38	0	24000	5		0	2		hand demolition and clean up / Surface and tuck-point grinding	1, 2, 3, 4, 5		<=8	1	Ac duct cleaning	1	3	1	1	1		1		ground	1	15:01:00	2		1	1	1				1		Koi nhi	2	2		3, 1		6	3	1	2	2
112	112	1	24	24	0	22000	5		0	1		hand demolition and clean up / Surface and tuck-point grinding	1		<=8	1	Kabadi ki shop	1	12	1	2	1		1		Upper floor	0	12:00:00	1		1	2			4		1		Koi nhi	1	1		3			3	1	2	2
113	113	1	24	36	1	24000	4		0	1		hand demolition and clean up / Surface and tuck-point grinding	1		<=8	1	Pakora Ka stole tha	0																												3	1	2	2
114	114	1	25	45	0	27000	6		1	2		hand demolition and clean up / Surface and tuck-point grinding	1, 4		<=8	1	Sim card company telenor	0																												3	1	2	0
115	115	1	25	20	0	27000	5		0	1		concrete cutting and mixing	2		<=8	2		1	1	1	1	1		2		Ground floor	1	16:00:00	4		2	2			5	Hopital treatment	1		Koi nhi	2	2		3, 2		5	3	1	2	0
116	116	1	24	35	2	24000	8		0	1		Other	6	Wall ki cutting krte hen Welder and fitter Ka helper	<=8	1	Salesman	1	10	1	2	1		1		Ground floor	0	11:00:00	2		2	2			4		1		Koi nhi	1	1		3			3	1	2	2
117	117	1	24	26	0	54000	6		1	3		brick and concrete block cutting / block masonry	5		<=8	2		1	1	2	2																									3	0	1	0
118	118	1	25	31	2	27000	7		0	2		hand demolition and clean up / Surface and tuck-point grinding	1, 2, 5		<=8	1	Zte company technical engineer	1	5	2	1	1		1		1st floor	1	15:00:00	2		1	2			4		1		Koi nhi	1	1		3			2	1	2	0
119	119	1	25	48	2	25800	6		1	1		Other	6	Belchy se malwa uthane ka	<=8	2		0																												3	1	2	2
120	120	1	21	22	0	24000	3		0	2		hand demolition and clean up / Surface and tuck-point grinding	1, 2, 3, 4, 5		<=8	2		0																												3	1	2	2
121	121	1	21	30	2	65000	1		1	4		Other	6	Supervision of civil works	<=8	2		1	5	1	1	2		1		Ground floor	0	11:00:00	2		2	1	1				3		Koi nhi	2	2		4, 3		3	3	1	2	2
122	122	1	21	48	0	45000	3		1	2		hand demolition and clean up / Surface and tuck-point grinding	1, 2, 3, 4		<=8	2		1	15	1	2	1		1		Ground floor	0	12:00:00	2		1	2			4		1		Koi nhi	1	1		4, 3, 1			3	1	2	2
123	123	1	22	22	0	24500	3		1	2		hand demolition and clean up / Surface and tuck-point grinding	1, 2, 3, 4		<=8	2		1	1	2	1	0	Eye effected	1	Maloom Nhi lekin next day se eye issue ho raha hai	1st floor	1	16:00:00	5		1	2			4		1		Koi nhi	1	1		6	Don't know		3	0	2	2
124	124	1	22	28	2	50000	6		1	4		Other	6	Survay and look at every labour	<=8	2		0																												3	1	2	0
125	125	1	22	47	2	70000	5		1	4		Other	6	Supervise of all team and provide all things and look at safety	>8	1	Head of credit control department	0																												3	1	2	0
126	126	1	25	45	0	36000	7		1	2		hand demolition and clean up / Surface and tuck-point grinding	1, 2, 4		<=8	2		1	9	2	2																									2	1	2	2
127	127	1	25	24	1	39000	9		0	3		brick and concrete block cutting / block masonry	5, 4		<=8	2		0																												2	1	2	2
128	128	1	23	60	0	24000	9		1	2		hand demolition and clean up / Surface and tuck-point grinding	1, 2, 3, 4		<=8	2		1	3	1	1	2		2		ground	1	15:01:00	2		1	1	4	wash injury with pyodine			1		Koi nhi	2	2		6	negligance another person	5	3	1	2	2
129	129	1	23	25	0	25000	10		1	2		Other	6	folding pipe	<=8	2		1	24	1	1	2		1		top	0	11:22:00	2		1	2			4		3		Koi nhi	3	2		3, 2		30	3	1	2	2
130	130	1	24	36	1	39000	4		1	2		hand demolition and clean up / Surface and tuck-point grinding	1, 2, 3, 4		<=8	2		1	6	2	2																									3	1	2	2
131	131	1	23	40	0	30000	4		0	2		brick and concrete block cutting / block masonry	4		<=8	2		0																												3	1	2	2
132	132	1	24	31	0	45000	6		1	2		hand demolition and clean up / Surface and tuck-point grinding	1, 2, 3, 4		<=8	2		1	15	2	2																									3	1	2	2
133	133	1	25	45	0	36000	9		1	2		hand demolition and clean up / Surface and tuck-point grinding	1, 2, 4		<=8	2		1	7	2	2																									3	1	2	2
134	134	1	22	45	0	35000	6		1	2		hand demolition and clean up / Surface and tuck-point grinding	1, 2, 4		<=8	2		0																												3	1	2	2
135	135	1	23	28	1	45000	8		0	2		concrete cutting and mixing	2, 3, 4		<=8	1	farmer	1	6	1	2	1		1		top	0	12:01:00	2		1	1	1				1		Koi nhi	1	1		3			3	1	2	2
136	136	1	24	28	2	45000	7		1	3		brick and concrete block cutting / block masonry	5, 4		<=8	1	Farming in village	1	15	1	1	1		1		Ground floor	0	12:00:00	2		1	1	4	Sunny plaster			1		Koi nhi	1	1		3			3	1	2	1
137	137	1	24	53	2	45000	9		1	3		brick and concrete block cutting / block masonry	4, 5		<=8	2		0																												2	1	2	2
138	138	1	24	32	2	18000	6		1	2		concrete cutting and mixing	2, 3		<=8	2		1	5	1	2	2		2		Ground floor	0	11:30:00	2		2	1	1				3		Koi nhi	3	2		3		7	3	1	2	2
139	139	1	24	25	1	20000	3		0	1		hand demolition and clean up / Surface and tuck-point grinding	1		<=8	1	Farming in village	0																												3	1	2	2
141	141	1	21	18	2	18000	9		0	1		hand demolition and clean up / Surface and tuck-point grinding	1		>8	2		0																												3	1	2	2
142	142	1	21	40	0	24000	6		0	2		concrete cutting and mixing	2, 3, 4		>8	1	Farmer	0																												3	1	2	2
143	143	1	21	30	2	30000	4		0	2		hand demolition and clean up / Surface and tuck-point grinding	1		>8	1	Welding	0																												3	1	2	2
144	144	1	21	20	2	20000	7		0	2		hand demolition and clean up / Surface and tuck-point grinding	1, 2, 3, 4		>8	2		0																												3	1	2	2
146	146	1	22	26	0	23000	8		1	2		hand demolition and clean up / Surface and tuck-point grinding	1, 3, 4		>8	2		0																												3	0	2	2
147	147	1	22	20	1	30000	10		0	1		hand demolition and clean up / Surface and tuck-point grinding	1		<=8	2		0																												3	1	2	2
148	148	1	22	25	2	25000	5		0	1		hand demolition and clean up / Surface and tuck-point grinding	1	Forseeling	>8	1	Air conditioner	1	12	2	2																									3	1	2	2
149	149	1	22	25	1	24000	10		0	1		hand demolition and clean up / Surface and tuck-point grinding	1		<=8	2		1	1	2	2																									3	1	2	2
150	150	1	22	60	2	45000	7		1	3		brick and concrete block cutting / block masonry	5		>8	2		0																												3	1	2	2
151	151	1	25	35	0	16500	7		1	2		hand demolition and clean up / Surface and tuck-point grinding	1, 5, 4		<=8	1	Kheti bari	0																												3	1	2	1
152	152	1	25	55	0	24000	4		1	2		hand demolition and clean up / Surface and tuck-point grinding	1, 4		<=8	1	Kheti bari	1	1	1	1	0	Nose	3		Stool k upper	1	18:00:00	2		2	1	4	Clinic			1		Koi nhi	2	1		1, 6	Old stool	3	3	1	2	2
153	153	1	25	22	0	16500	6		0	2		concrete cutting and mixing	2, 1		<=8	1	Chief	1	8	2	1	2		2		Ground	1	16:30:00	2		1	2			2		1		Koi nhi	1	1		3			3	1	2	2
161	161	2	21	25	2	100000	9		0	4		Other	6	Supervision	>8	2		1	3	1	1	2		2		First floor	1	15:00:00	2		2	1	1				1		Koi nhi	3	2		3		12	3	1	1	1
162	162	2	21	44	2	50000	9		1	3		concrete cutting and mixing	2, 1, 3, 4, 5		>8	1	Medical store per	1	10	2	1	1		1		First floor	1	16:00:00	1		2	2			2		3		Koi nhi	1	1		3		1	3	1	2	1
163	163	2	25	27	0	18000	9		1	2		hand demolition and clean up / Surface and tuck-point grinding	1, 2, 4		>8	2		1	1	1	1	2		1		1st floor	0	12:45:00	2		2	2			2		1		Koi nhi	3	2		3, 4		30	3	1	0	0
164	164	2	25	20	2	36000	5		0	3		brick and concrete block cutting / block masonry	5, 2		<=8	2		1	10	2	2																									3	0	0	0
165	165	2	25	45	0	30000	10		1	4		hand demolition and clean up / Surface and tuck-point grinding	3, 4, 2		<=8	2		1	15	1	1	2		3		Stool k upper	1	16:00:00	1		2	1	4	In hospital			2		Koi nhi	2	2		3, 1		3	3	1	0	0
166	166	2	24	46	1	54000	7		1	3		brick and concrete block cutting / block masonry	5		<=8	2		0																												2	0	1	0
167	167	2	24	29	2	35000	3		0	4		Other	6	Construction site visits krna laborer ko dekhna	<=8	1	Pharmacy technician	0																												2	1	1	0
168	168	2	24	40	1	25000	4		1	2		Other	6	Machine operator and maal mix krna	<=8	1	Driving in village	1	10	2	1	1		2		Ground floor	0	11:30:00	2		1	2			5	Zakham khud se thk ho gaya	1		Koi nhi	1	1		3, 2			2	0	0	0
169	169	2	24	18	2	36000	7		0	2		brick and concrete block cutting / block masonry	4, 5		<=8	1	Bike Mechanic	1	7	1	2	1		2		Ground floor	1	16:09:00	2		3	1	1				3		Koi nhi	3	2		3, 2		7	3	0	1	0
170	170	2	24	20	1	30000	8		0	2		concrete cutting and mixing	2, 3, 4		<=8	2		1	10	2	1	2		1		Ground floor	0	11:30:00	2		1	2			5	Zakham khud se thk ho gaya	1		Koi nhi	1	1		3, 2			2	0	0	0
171	171	2	22	21	0	45000	10		0	2		concrete cutting and mixing	2		<=8	2		0																												3	0	0	0
172	172	2	22	18	0	30000	7		0	2		concrete cutting and mixing	2		<=8	2		1	5	2	2																									3	0	0	0
173	173	2	22	22	0	36000	1		0	2		concrete cutting and mixing	2		<=8	2		1	2	1	1	1		1		Ground	1	16:00:00	2		1	1	1				3		Koi nhi	2	2		3, 1, 4		1	2	0	0	0
174	174	2	22	18	0	36000	4		0	2		concrete cutting and mixing	2		>8	2		1	12	1	1	1		1		Near to machine	0	12:00:00	2		2	1	1				1		Koi nhi	1	2		3, 4		3	3	0	0	0
175	175	2	22	30	2	48000	7		1	3		brick and concrete block cutting / block masonry	5, 6	Pluster	>8	2		1	2	2	1	0		3		1st floor se gira ho	1	15:00:00	2		2	2			3		1		Koi nhi	3	2		2, 4		7	2	0	0	0
176	176	2	25	42	0	30000	10		1	2		hand demolition and clean up / Surface and tuck-point grinding	1, 2		>8	1	Driver	1	20	1	2	2		3		1st floor	0	11:00:00	4		3	2			5	Jarrha k pas se	2		Foot damage	5	2		4, 1		90	3	1	0	0
177	177	2	25	18	1	36000	6		1	2		concrete cutting and mixing	2, 4, 1		>8	1	Holesale general shop	1	15	1	1	2		2		7th floor	0	12:36:00	2		2	2			5	Government hospital	1		Koi nhi	3	2		1, 3, 4		7	3	0	0	0
178	178	2	25	20	0	51000	11		0	3		brick and concrete block cutting / block masonry	5, 1		>8	2		1	10	2	1	2		3		Bans k upper	0	12:30:00	1		1	2			4		1		Koi nhi	1	1		1, 3, 4			3	0	0	0
179	179	2	25	35	2	36000	5		1	2		hand demolition and clean up / Surface and tuck-point grinding	1, 2, 4		>8	2		1	16	2	1	1		2		Ground	0	11:30:00	2		1	2			4		1		Koi nhi	2	1		3, 1		5	3	0	0	0
180	180	2	23	18	2	15000	7		0	2		hand demolition and clean up / Surface and tuck-point grinding	1, 2, 3		>8	2		0																												2	1	0	0
181	181	2	21	19	1	20000	7		0	2		hand demolition and clean up / Surface and tuck-point grinding	1, 2, 3, 4		<=8	1	Bread ki factory mn worker tha	1	6	1	1	2		3		First floor	0	13:00:00	2		2	1	4	Pydoine lagya tha site per			3		Koi nhi	3	2		3, 1, 4		7	3	1	0	0
182	182	2	21	40	0	25000	8		1	4		hand demolition and clean up / Surface and tuck-point grinding	1, 2, 3, 4		<=8	2		0																												3	0	0	0
183	183	2	24	18	0	18000	7		0	1		hand demolition and clean up / Surface and tuck-point grinding	1		<=8	1	Helper in shop	0																												3	0	0	0
184	184	2	22	18	2	18000	5		0	2		hand demolition and clean up / Surface and tuck-point grinding	1, 4		<=8	2		1	5	2	2																									3	0	0	0
185	185	2	22	20	0	18000	10		0	2		brick and concrete block cutting / block masonry	4, 3, 1		<=8	2		1	1	2	2																									3	0	0	0
186	186	2	24	38	0	30000	7		1	2		hand demolition and clean up / Surface and tuck-point grinding	1, 2, 3		<=8	2		1	10	1	1	2		2		1st floor	0	12:30:00	2		2	1	1				3		Koi nhi	2	2		3, 1		2	3	1	0	0
187	187	2	24	30	0	30000	8		1	2		hand demolition and clean up / Surface and tuck-point grinding	1, 2, 3		<=8	1	Water supply	1	2	2	1	0		2		Ground floor	0	13:00:00	6	Hematoma	2	2			4		3		Koi nhi	2	2		3, 1		2	3	0	0	0
188	188	2	24	19	0	30000	10		0	2		Other	6, 1, 2, 3	Loading work	<=8	2		1	7	1	1	2		2		2nd floor	0	11:01:00	2		2	1	1				3		Koi nhi	2	2		3, 1		2	3	0	0	0
189	189	2	23	18	1	30000	9		0	2		hand demolition and clean up / Surface and tuck-point grinding	1, 2, 3		<=8	1	truck constructor	0																												2	0	1	0
190	190	2	24	32	2	36000	10		1	2		hand demolition and clean up / Surface and tuck-point grinding	1, 2, 3		<=8	2		0																												3	1	1	1
191	191	2	22	20	0	36000	8		1	2		concrete cutting and mixing	2, 1, 3, 4		>8	2		1	10	1	1	2		2	Keel Pao me lag gai thi	Ground floor	0	14:00:00	2		1	1	1				1		Koi nhi	2	2		3		2	3	1	0	0
192	192	2	22	24	0	21000	9		1	2		hand demolition and clean up / Surface and tuck-point grinding	1, 3		>8	2		1	4	1	1	1		3		First floor se gira hai	1	16:01:00	4		3	1	4	Pluster khud karwaya hai			3		Mehnat wala Kaam nhi kar sakta	4	3		3, 4		60	3	0	0	0
193	193	2	22	26	1	30000	2		1	2		concrete cutting and mixing	2, 1, 3		>8	2		1	2	2	2																									3	0	1	0
194	194	2	22	22	1	30000	3		0	2		hand demolition and clean up / Surface and tuck-point grinding	1, 4		>8	2		1	14	1	1	2		2		Ground floor	1	16:00:00	2		1	2			5	Khud doctor se Patti kar wai thi	2		Koi nhi	2	2		3, 4		4	3	0	0	0
195	195	2	25	35	1	24000	10		1	2		hand demolition and clean up / Surface and tuck-point grinding	3, 4		<=8	2		0																												3	0	0	0
196	196	2	22	23	0	30000	3		1	2		hand demolition and clean up / Surface and tuck-point grinding	1, 2, 3, 4		<=8	2		0																												3	0	0	1
197	197	2	23	19	2	18000	10		0	2		hand demolition and clean up / Surface and tuck-point grinding	1, 2, 3		<=8	2		0																												2	1	0	0
198	198	2	24	36	2	40000	3		1	4		Other	6	Saman provide krna	<=8	1	Farming in village	0																												2	1	2	0
199	199	2	24	18	2	36000	10		0	1		hand demolition and clean up / Surface and tuck-point grinding	1, 2		<=8	1	Tailor	1	9	1	2	2		2		Ground floor	0	11:00:00	2		2	1	1				3		Koi nhi	3	2		3		8	3	0	0	0
200	200	2	24	47	1	30000	8		0	1		hand demolition and clean up / Surface and tuck-point grinding	1, 2		<=8	1	Farming in village	0																												3	0	0	0
201	201	2	25	22	2	39000	7		0	2		hand demolition and clean up / Surface and tuck-point grinding	1, 5, 2		<=8	2		1	10	1	2	1		2		Ground floor	0	11:30:00	2		1	2			5	Bandege	1		Koi nhi	1	1		3			3	0	0	0
202	202	2	25	32	0	66000	10		1	3		brick and concrete block cutting / block masonry	5		<=8	2		0																												3	0	0	0
203	203	2	23	48	2	20000	4		0	2		hand demolition and clean up / Surface and tuck-point grinding	1, 2		<=8	1	farmer	1	2	1	1	1		2		top floor	0	12:56:00	2		1	2			5	Near by doctor	3		Koi nhi	2	2		3, 4		3	2	0	0	0
204	204	2	23	30	2	20000	12		0	2		hand demolition and clean up / Surface and tuck-point grinding	1, 2		<=8	2		1	6	1	1	2		2		ground	1	14:47:00	2		1	2			4		3		Koi nhi	3	2		4		14	2	0	0	0
205	205	2	21	58	1	45000	14		1	3		brick and concrete block cutting / block masonry	5		<=8	2		1	1	1	1	1		1		Ground floor	0	11:00:00	2		2	2			5	Khud Hospital gaya tha	3		Koi nhi	3	2		3, 4		7	3	0	0	0
206	206	2	21	34	1	30000	3		0	2		hand demolition and clean up / Surface and tuck-point grinding	1, 2, 3, 4		<=8	2		0																												3	0	0	0
207	207	2	22	22	2	20000	6		0	4		Other	6	Labour per nazar rakhna or Saman provide karna	>8	1	Mart distribution	1	2	1	1	2		2		Ground floor per	1	14:30:00	2		2	1	1				1		Koi nhi	2	2		3, 4		6	3	1	0	0
209	209	2	24	20	0	30000	4		0	2		hand demolition and clean up / Surface and tuck-point grinding	1, 2, 3		<=8	2		1	12	1	2	2		2		Ground floor	0	12:00:00	2		1	1	1				3		Koi nhi	2	2		3		2	3	0	0	0
221	221	4	25	23	0	54000	7		1	3		brick and concrete block cutting / block masonry	5		<=8	2		0																												3	1	0	0
222	222	4	25	24	2	51000	14		0	3		brick and concrete block cutting / block masonry	5		<=8	2		0																												3	1	2	0
223	223	4	25	28	1	30000	7		1	2		concrete cutting and mixing	2, 4		<=8	1	Security guard	0																												3	1	2	0
224	224	4	25	27	0	30000	8		1	3		brick and concrete block cutting / block masonry	5		<=8	2		0																												3	1	2	0
225	225	4	25	19	0	30000	6		0	2		concrete cutting and mixing	2, 4		<=8	2		0																												3	1	2	0
226	226	4	24	23	1	27000	9		0	2		hand demolition and clean up / Surface and tuck-point grinding	1, 2, 3		<=8	1	Farming in village	0																												3	0	1	0
227	227	4	24	27	0	21000	10		1	2		hand demolition and clean up / Surface and tuck-point grinding	1, 2, 3		<=8	2		0																												3	0	1	0
228	228	4	24	21	0	30000	6		0	1		concrete cutting and mixing	2, 3, 1		<=8	2		0																												3	0	2	0
229	229	4	24	49	2	30000	11		1	2		hand demolition and clean up / Surface and tuck-point grinding	1, 2, 3		<=8	2		0																												3	1	2	0
230	230	4	24	22	0	54000	10		1	3		brick and concrete block cutting / block masonry	5		<=8	2		0																												3	1	1	0
231	231	4	22	24	2	30000	6		0	2		concrete cutting and mixing	2		<=8	1	Agricultural work	1	25	2	2																									3	0	0	0
232	232	4	22	40	1	21000	4		0	1		hand demolition and clean up / Surface and tuck-point grinding	1		<=8	1	Behnse nehlata tha	0																												3	0	0	0
233	233	4	22	22	0	56000	6		0	3		brick and concrete block cutting / block masonry	5, 6	Pluster	<=8	2		0																												3	1	0	0
234	234	4	22	27	0	56000	6		1	3		brick and concrete block cutting / block masonry	5, 6	Pluster	<=8	2		0																												3	0	0	0
235	235	4	22	23	0	30000	6		0	2		Other	6	Pluster	<=8	2		1	2	2	2																									3	0	0	0
236	236	4	21	33	1	54000	8		1	3		brick and concrete block cutting / block masonry	5		<=8	2		0																												3	0	1	0
237	237	4	21	20	0	30000	2		0	4		brick and concrete block cutting / block masonry	4, 2, 1, 3	Mesan helper	<=8	2		0																												3	0	1	0
238	238	4	21	30	2	30000	5		1	1		hand demolition and clean up / Surface and tuck-point grinding	1, 2, 4, 3		<=8	1	Doodh ki dukan per km krta tha	1	6	1	1	2		3		3rd floor per	0	11:00:00	1		3	2			4		3		Paaon ki haddi ka msla agya zor nh dy pata	2	3		3, 4, 1		6	3	0	1	0
239	239	4	21	20	0	30000	6		0	1		hand demolition and clean up / Surface and tuck-point grinding	1, 2, 3, 4		<=8	2		0																												3	0	1	0
240	240	4	21	26	0	51000	2		1	3		Other	6	Plaster of walls, roof and floors	<=8	2		0																												3	0	1	0
241	241	4	24	27	0	54000	3		1	3		brick and concrete block cutting / block masonry	5		<=8	2		0																												3	0	1	0
242	242	4	25	19	0	30000	6		0	2		brick and concrete block cutting / block masonry	4, 2, 5		<=8	2		0																												3	1	2	0
243	243	4	24	49	0	54000	7		0	3		brick and concrete block cutting / block masonry	5		<=8	1	Work in Cotton factory in punjab	0																												3	1	2	0
244	244	4	22	35	1	56000	8		1	3		brick and concrete block cutting / block masonry	5		<=8	2		0																												3	0	0	0
245	245	4	25	30	0	42000	12		1	2		concrete cutting and mixing	2		<=8	1	Former	0																												3	0	0	0
246	246	4	21	28	0	42000	7		0	2		Other	6, 2, 3, 1	Pouring	<=8	2		0																												3	1	1	0
247	247	4	21	30	0	42000	12		0	2		Other	6	Cement bnana machine mai	<=8	2		0																												3	1	2	0
248	248	4	25	20	0	42000	10		1	2		Other	6	Pooring	>8	2		1	1	1	1	2		2		Ground floor	0	13:00:00	2		2	2			5	Hospital	1		Koi nhi	3	2		3, 4		8	3	0	0	0
249	249	4	25	37	0	30000	4		1	4		Other	6	Supervisor	<=8	2		1	2	1	1	1		1	Current	3rd floor	0	12:00:00	3		2	1	4	In hospital			1		Koi nhi	2	2		1		2	3	1	1	1
250	250	4	25	35	0	27000	8		0	2		concrete cutting and mixing	2, 1		<=8	1	Forming	0																												3	0	0	0
251	251	4	24	54	1	45000	6		1	2		Other	6	Pooring	<=8	2		0																												3	0	0	1
252	252	4	24	45	2	50000	10		1	4		Other	6	Visits to all site	<=8	1	Farming	0																												3	1	1	0
253	253	4	22	39	0	42000	5		0	2		Other	6	Pouring	<=8	1	Farming	1	4	2	2																									3	0	0	0
254	254	4	22	23	0	42000	6		0	2		Other	6	Pouring	<=8	2		0																												3	0	0	0
255	255	4	24	18	0	30000	7		0	2		Other	6, 1, 2	Marble ki polish krna	<=8	2		0																												3	0	2	0
256	256	4	24	40	0	30000	6		1	2		hand demolition and clean up / Surface and tuck-point grinding	1, 2, 3		<=8	1	Sales man	0																												3	0	0	0
257	257	4	21	26	0	40000	5		0	3		brick and concrete block cutting / block masonry	5		<=8	2		0																												3	1	1	0
258	258	4	21	18	0	33000	8		0	2		hand demolition and clean up / Surface and tuck-point grinding	1, 2, 3, 4		<=8	2		0																												3	1	1	1
259	259	4	25	21	0	42000	14		0	2		Other	6	Poring	>8	2		0																												3	0	0	0
260	260	4	25	60	0	42000	15		1	2		Other	6	Poring	>8	1	Loding	1	15	1	1	2		3		Stol p	1	16:30:00	4		3	2			5	In hospital	1		Koi nhi	3	2		1		20	3	0	0	0
261	261	4	25	20	0	42000	6		0	2		Other	6	Poring	>8	2		0																												3	0	0	0
262	262	4	23	38	0	20000	6		1	2		hand demolition and clean up / Surface and tuck-point grinding	1, 2, 6	cart (trolly) worker	<=8	2		0																												2	0	2	1
263	263	4	23	30	0	25000	5		0	2		hand demolition and clean up / Surface and tuck-point grinding	1, 2		<=8	2		0																												2	1	2	0
264	264	4	23	24	2	30000	5		0	2		brick and concrete block cutting / block masonry	4, 3, 2		<=8	2		0																												2	0	0	0
265	265	4	24	40	0	45000	8		1	2		Other	6, 2, 1	Pouring	<=8	1	Farming in village	1	5	1	2	0		2		Ground floor	0	11:00:00	4		2	2			2		3		Koi nhi	3	2		1, 3		12	3	0	0	0
266	266	4	24	60	0	45000	5		1	2		Other	6	Pouring	<=8	2		1	6	1	2	1		1		Ground floor	0	08:00:00	2		3	2			5	Patti krwai Punjab se	3		Koi nhi	3	2		3		30	3	0	0	0
267	267	4	23	22	2	15000	8		0	2		hand demolition and clean up / Surface and tuck-point grinding	1		<=8	1	Textile worker weaving machine	0																												2	1	0	0
268	268	4	22	36	0	42000	6		1	2		Other	6	Pouring	<=8	2		0																												3	0	0	0
269	269	4	22	28	0	42000	7		1	2		Other	6	Pouring	<=8	1	Textile worker ring helper	1	1	1	2	1		2		Ground floor	1	18:00:00	2		1	2			5	Khud Patti karwai	1		Koi nhi	1	1		2, 3			3	0	0	0
270	270	4	22	23	0	30000	4		1	2		concrete cutting and mixing	2, 1, 4		<=8	2		1	3	1	1	2		1		Ground floor	0	11:00:00	2		3	2			5	Khud doctor k pass gaya	2		Ziada zor Nhi daal sakta us pair per	5	2		1, 4		90	3	0	0	0
281	281	5	24	32	0	42000	6		1	1		Other	6	Pooring	<=8	1	Farming in village	0																												3	0	0	0
282	282	5	24	58	0	42000	10		1	2		Other	6	Pooring	<=8	1	Farming in village	0																												3	0	0	0
283	283	5	24	32	0	24000	5		0	2		hand demolition and clean up / Surface and tuck-point grinding	1, 2, 3		<=8	1	Farming in village	0																												3	0	0	0
284	284	5	24	28	2	50000	5		1	4		Other	6	Visit all sites and monitiring all workers	>8	2		0																												3	0	0	0
285	285	5	24	21	0	30000	7		0	2		hand demolition and clean up / Surface and tuck-point grinding	1, 2, 3		<=8	2		0																												3	0	0	0
286	286	5	25	18	0	42000	8		1	2		hand demolition and clean up / Surface and tuck-point grinding	1, 2		>8	2		1	12	1	1	0		2		Ground floor	1	18:00:00	2		2	2			5	Hospital	1		Koi nhi	2	2		1, 4		2	3	0	0	0
287	287	5	25	20	0	42000	5		0	2		hand demolition and clean up / Surface and tuck-point grinding	1, 2		>8	2		0																												3	0	0	0
288	288	5	25	60	0	42000	6		0	2		concrete cutting and mixing	2		>8	1	Farmer	0																												3	0	0	0
289	289	5	25	29	2	36000	7		0	1		hand demolition and clean up / Surface and tuck-point grinding	1		<=8	1	Farmer	0																												3	0	0	0
290	290	5	25	47	0	30000	5		0	1		Other	6	Labour helper	<=8	1	Security guard	0																												3	0	0	0
291	291	5	25	45	1	45000	6		1	4		Other	6	Bharai ka kam krte hn	>8	2		0																												3	0	0	0
292	292	5	25	30	0	24000	10		1	2		concrete cutting and mixing	2, 1		>8	2		0																												3	0	0	0
293	293	5	25	18	1	15000	10		0	2		concrete cutting and mixing	2		>8	2		0																												3	0	0	0
294	294	5	25	19	2	24000	10		0	2		concrete cutting and mixing	2		<=8	2		0																												3	0	0	0
295	295	5	23	18	1	30000	5		0	2		hand demolition and clean up / Surface and tuck-point grinding	1, 2, 3, 4		>8	2		0																												2	1	1	0
296	296	5	23	50	0	20000	9		0	2		hand demolition and clean up / Surface and tuck-point grinding	1, 2, 3, 4		>8	1	sugar cane farmer	0																												2	0	0	0
297	297	5	23	20	0	30000	9		0	2		hand demolition and clean up / Surface and tuck-point grinding	1, 2, 3, 4		>8	1	farmer in mango garden	0																												2	0	0	0
298	298	5	23	19	0	35000	7		0	3		brick and concrete block cutting / block masonry	5		<=8	2		0																												2	0	0	0
299	299	5	23	22	0	20000	8		0	2		hand demolition and clean up / Surface and tuck-point grinding	1, 2, 3, 4		<=8	2		1	1	1	1	1		3		top	1	16:20:00	4		2	2			5	consult my home town dr	3		Koi nhi	6	2		3		240	2	0	0	0
301	301	5	22	35	0	42000	10		0	2		Other	6	Poring	>8	1	Farming	0																												3	0	0	0
302	302	5	22	40	0	24000	10		1	2		hand demolition and clean up / Surface and tuck-point grinding	1, 2		<=8	1	Farming	1	2	2	2																									3	0	0	0
303	303	5	22	22	0	45000	5		1	3		brick and concrete block cutting / block masonry	5		<=8	2		1	1	1	1	1		3		Lader per tha	1	16:00:00	2		1	2			4		1		Koi nhi	2	2		3, 4		3	3	0	0	0
304	304	5	22	48	2	18000	3		1	4		Other	6	Supervise karna	<=8	1	Salesman	1	10	2	2																									3	0	0	0
305	305	5	22	21	0	42000	8		0	2		Other	6	Poring	>8	1	Shattering	1	5	1	1	1		3		1st floor ladder	0	08:00:00	2		2	2			5	Khud gaya tha hospital	5	Ziada wazan wala kaam nhi kar pa raha	Koi nhi	2	2		3, 4, 2		4	3	0	0	0
306	306	5	24	29	0	42000	8		0	2		concrete cutting and mixing	2, 6	Running and filling trolley	>8	1	Rice louding on truck	1	6	1	2	2		2		Ground floor	1	15:00:00	2		1	1	1				1		Koi nhi	1	1		6	Work loud		3	0	1	0
307	307	5	24	25	0	42000	4		0	2		concrete cutting and mixing	2, 6	Running trolley	>8	1	Apni buffelo	1	5	2	2																									3	0	0	0
308	308	5	24	52	2	42000	10		1	2		concrete cutting and mixing	2, 6	Filling trolley	>8	1	Farming in village	0																												3	0	0	0
309	309	5	24	43	1	42000	10		1	2		concrete cutting and mixing	2, 6	Running trolley	>8	2		0																												3	0	0	0
310	310	5	24	60	0	42000	6		1	2		concrete cutting and mixing	2, 6	Filling trolley	>8	1	Farming in village	0																												3	0	0	0
311	311	5	24	40	0	42000	5		1	2		concrete cutting and mixing	2, 6	Running trolley	>8	1	Rice cutting in village	1	12	1	1	0		3		First floor	0	12:30:00	2		2	2			5	Stictch	3		Koi nhi	4	2		4		60	3	0	0	0
312	312	5	21	45	1	35000	7		1	3		brick and concrete block cutting / block masonry	5, 4		<=8	2		0																												3	0	0	0
313	313	5	21	35	0	25000	7		1	2		Other	6	Machine chalata pouring k duran	>8	2		1	5	2	2																									3	0	0	0
314	314	5	21	28	0	30000	6		0	2		concrete cutting and mixing	2, 3, 1		>8	2		1	1	1	1	0		2		Ground	0	10:12:00	2		2	1	4	Doctor k paa gaya tha stiches lagy thy			2		Koi nhi	3	2		4		30	3	0	0	0
315	315	5	21	32	0	22000	5		1	2		concrete cutting and mixing	2		>8	2		0																												3	0	0	0
316	316	5	21	20	0	20000	8		0	2		hand demolition and clean up / Surface and tuck-point grinding	1, 4, 6	Shuttering bh krta	<=8	2		0																												3	0	0	0
317	317	5	21	19	2	30000	3		0	1		brick and concrete block cutting / block masonry	5, 3, 2, 1, 4		<=8	2		1	3	1	1	2		2		Ground floor	0	14:00:00	2		2	2			4		2		Koi nhi	3	2		3, 4		15	3	0	0	0
318	318	5	21	20	1	16000	8		0	2		concrete cutting and mixing	2, 1		<=8	2		0																												3	0	0	0
319	319	5	21	19	0	16000	5		0	2		concrete cutting and mixing	2, 1		<=8	2		0																												3	0	0	0
320	320	5	21	36	0	24000	8		1	2		concrete cutting and mixing	2, 1, 3, 4		>8	2		1	6	1	1	0		3		First floor	0	14:00:00	1		3	2			5	Khd Hospital gaya	3		Kam mn bht darf rehta h haddi ki hilny ki waja se se	3	2		1, 4		15	3	0	0	0
321	321	5	23	35	1	20000	4		1	2		concrete cutting and mixing	2		>8	2		0																												3	0	1	0
322	322	5	23	30	0	20000	10		0	2		concrete cutting and mixing	2		>8	2		0																												3	0	0	0
323	323	5	23	25	0	20000	8		0	2		concrete cutting and mixing	2		>8	1	sugar cane loader	0																												2	0	0	0
325	325	5	23	22	0	42000	7		0	2		hand demolition and clean up / Surface and tuck-point grinding	3		<=8	1	farming in village	0																												3	0	0	0
326	326	5	21	18	0	24000	6		0	2		hand demolition and clean up / Surface and tuck-point grinding	1, 2		<=8	2		0																												3	0	0	0
327	327	5	21	23	0	42000	5		1	2		Other	6	Pouring machine cement ki chalata	>8	2		1	2	1	1	1		1		Ground	1	16:30:00	1		2	2			5	Doctor ne banage kri thi	1		Koi nhi	4	2		3		60	3	0	0	0
328	328	5	22	35	0	42000	6		0	2		Other	6	Pouring	<=8	1	Farming	0																												3	0	0	0
329	329	5	22	33	0	42000	6		0	2		Other	6	Pouring	<=8	1	Farming	1	2	2	2																									3	0	0	0
330	330	5	24	20	1	30000	6		0	1		hand demolition and clean up / Surface and tuck-point grinding	1, 2		<=8	1	Farming in village	0																												3	0	0	0
331	331	5	22	22	0	42000	5		0	2		Other	6	Pouring	<=8	2		0																												3	0	0	0
333	333	5	22	18	1	30000	4		0	2		Other	6	Pouring	<=8	2		1	4	2	1	2		3	Sariye per gira tha	Top floor per	0	12:00:00	2		2	1	4	Poyodine and tube lagai thi			2		Koi nhi	2	2		3, 4		4	3	0	0	0
341	341	6	24	28	0	42000	9		1	3		brick and concrete block cutting / block masonry	5, 4		<=8	2		1	4	1	1	1		3		3rd floor	0	14:00:00	4		3	1	1				3		Hath and paon	5	2		3		90	3	1	1	0
342	342	6	21	43	0	45000	13		1	3		brick and concrete block cutting / block masonry	5, 4		<=8	2		0																												3	0	0	0
343	343	6	21	38	2	45000	6		1	3		brick and concrete block cutting / block masonry	5, 4		<=8	1	Farmer	0																												3	0	0	0
344	344	6	21	25	0	30000	4		1	2		hand demolition and clean up / Surface and tuck-point grinding	1, 2		<=8	2		0																												3	0	0	0
345	345	6	21	45	2	30000	8		1	2		hand demolition and clean up / Surface and tuck-point grinding	1, 2, 3		>8	2		0																												3	1	1	0
346	346	6	25	22	1	30000	9		0	3		brick and concrete block cutting / block masonry	5		>8	2		1	9	1	1	2		2		3rd floor	1	14:30:00	2		2	1	1				1		Koi nhi	2	2		3		3	3	0	2	0
347	347	6	21	45	0	35000	8		1	1		brick and concrete block cutting / block masonry	4, 5		<=8	2		0																												3	1	0	0
348	348	6	24	46	0	30000	7		1	2		hand demolition and clean up / Surface and tuck-point grinding	1, 2		<=8	1	Farming in village	1	5	2	2																									3	1	1	0
349	349	6	24	42	2	45000	2		1	3		brick and concrete block cutting / block masonry	5		<=8	2		1	8	1	1	2		1		Ground floor	1	14:30:00	2		2	1	4	Stitch			3		Koi nhi	3	2		3, 1		30	3	1	2	0
350	350	6	24	47	0	60000	7		1	3		brick and concrete block cutting / block masonry	5		<=8	2		0																												3	1	2	0
351	351	6	22	18	2	25000	10		0	2		concrete cutting and mixing	2, 1		>8	1	Farming	0																												3	0	1	0
352	352	6	22	19	2	22000	5		0	2		hand demolition and clean up / Surface and tuck-point grinding	1, 2, 4		<=8	2		1	6	2	2																									3	0	0	1
353	353	6	24	50	2	30000	5		1	2		hand demolition and clean up / Surface and tuck-point grinding	1, 2		<=8	2		1	12	1	1	2		3		First floor	0	14:00:00	2		3	2			2		3		Koi nhi	5	2		3, 4		180	3	1	1	0
354	354	6	24	45	0	33000	8		1	2		hand demolition and clean up / Surface and tuck-point grinding	1, 2		<=8	2		0																												3	1	1	0
355	355	6	22	42	2	30000	5		1	2		hand demolition and clean up / Surface and tuck-point grinding	1, 4, 6	Shattering	<=8	2		1	1	2	2																									3	1	1	0
356	356	6	21	42	2	51000	5		1	3		brick and concrete block cutting / block masonry	5, 4		<=8	2		0																												3	1	0	0
357	357	6	21	20	0	30000	6		1	2		hand demolition and clean up / Surface and tuck-point grinding	1, 2, 3, 4		<=8	2		1	1	1	1	2		2	Matti mm sheesha ya tar jesa kuch tha pair mn ghus gya tha	Ground floor	0	11:00:00	2		2	2			5	Khd Hospital gya tha 2tnky lgy thy	2		Koi nhi	2	2		2, 3, 4		5	3	1	1	0
358	358	6	22	24	0	39000	13		1	1		hand demolition and clean up / Surface and tuck-point grinding	1, 6	Mesan helper	<=8	2		0																												3	1	2	0
359	359	6	22	32	1	60000	7		1	3		brick and concrete block cutting / block masonry	5		<=8	1	Tailor	0																												3	1	2	0
360	360	6	22	20	0	33000	7		1	1		Other	6	Mesan helper	<=8	1	Textile worker	1	1	1	1	2		2		Ground floor	0	11:16:00	2		2	2			5	Stich karwai hai khud	1		Koi nhi	3	2		3, 4		8	3	0	0	0
361	361	6	23	37	2	50000	8		1	4	paty contructor	brick and concrete block cutting / block masonry	4, 5		>8	2		0																												3	0	0	0
362	362	6	23	25	0	60000	9		0	3		brick and concrete block cutting / block masonry	5		<=8	2		0																												3	0	0	0
363	363	6	24	22	0	60000	10		1	3		brick and concrete block cutting / block masonry	5		<=8	2		0																												3	1	2	0
364	364	6	25	40	1	60000	10		1	3		brick and concrete block cutting / block masonry	5		<=8	2		0																												3	1	2	0
365	365	6	25	18	0	33000	7		0	2		concrete cutting and mixing	2, 3, 4		<=8	1	Shopkeeper	0																												3	1	2	1
366	366	6	25	22	1	30000	6		0	1		hand demolition and clean up / Surface and tuck-point grinding	1, 2, 4		<=8	2		1	3	2	2																									3	1	2	0
367	367	6	25	27	0	30000	5		1	2		hand demolition and clean up / Surface and tuck-point grinding	3, 4		<=8	2		0																												3	1	2	0
368	368	6	25	18	1	33000	4		0	1		hand demolition and clean up / Surface and tuck-point grinding	1, 2		<=8	1	Machenic	0																												3	1	2	1
369	369	6	21	43	0	45000	12		1	3		brick and concrete block cutting / block masonry	5, 4, 3		<=8	2		0																												3	1	0	0
371	371	6	22	19	0	33000	5		0	1		Other	6	Mesan helper	<=8	2		0																												3	0	0	0
372	372	6	21	30	1	45000	3		1	3		brick and concrete block cutting / block masonry	4, 5		<=8	1	Chappal ki factory m kam krta tha	1	4	2	1	1		1		First floor	0	10:00:00	2		1	2			4		1		Koi nhi	1	1		3, 4			3	0	0	0
373	373	6	24	18	2	33000	8		0	2		hand demolition and clean up / Surface and tuck-point grinding	1, 2		<=8	1	Farming in village	0																												3	0	0	0
374	374	6	22	27	1	60000	3		0	3		brick and concrete block cutting / block masonry	5		<=8	2		0																												3	0	0	0
375	375	6	25	19	2	33000	12		0	2		concrete cutting and mixing	2		<=8	2		0																												3	1	2	1
401	401	3	25	21	2	24000	7		0	2		brick and concrete block cutting / block masonry	4, 2		<=8	2		0																												3	0	0	0
402	402	3	25	20	2	24000	6		0	2		concrete cutting and mixing	2, 4		<=8	1	Workshop	0																												3	1	0	0
403	403	3	25	55	0	48000	8		1	3		brick and concrete block cutting / block masonry	5		<=8	2		0																												3	0	0	0
404	404	3	25	28	0	45000	7		0	3		brick and concrete block cutting / block masonry	5		<=8	1	Farming	0																												3	0	0	0
405	405	3	25	19	1	15000	6		0	2		hand demolition and clean up / Surface and tuck-point grinding	3		>8	1	Burgur stol	1	12	1	2	0	Nose	2		Ground floor	0	14:00:00	2		1	2			4		1		Koi nhi	1	1		1			3	0	0	0
406	406	3	25	18	0	42000	9		0	2		Other	6	Poring	>8	2		0																												3	0	0	0
407	407	3	25	50	1	39000	6		1	2		Other	6	Poring	>8	1	Hotel labour	1	1	2	1	1		2		Ground floor	1	16:00:00	1		2	2			5	Hospital	1		Koi nhi	3	2		1, 4		10	3	0	0	0
408	408	3	25	23	1	54000	10		1	3		brick and concrete block cutting / block masonry	5		<=8	1	Former	0																												3	0	0	0
409	409	3	25	55	0	30000	7		1	2		brick and concrete block cutting / block masonry	4, 2		<=8	2		0																												3	0	0	0
410	410	3	25	18	2	30000	9		0	2		concrete cutting and mixing	2		>8	2		0																												3	0	0	0
411	411	3	24	35	2	30000	12		1	3		brick and concrete block cutting / block masonry	5, 6	Helper	<=8	2		0																												3	0	0	0
412	412	3	24	30	0	24000	8		1	2		hand demolition and clean up / Surface and tuck-point grinding	1, 2, 3		<=8	2		0																												3	0	0	0
413	413	3	24	25	0	30000	10		1	2		hand demolition and clean up / Surface and tuck-point grinding	1, 2		<=8	2		0																												3	0	0	0
414	414	3	24	18	1	30000	8		0	2		hand demolition and clean up / Surface and tuck-point grinding	1, 2, 3		<=8	2		0																												3	0	0	0
415	415	3	24	22	1	18000	5		0	1		hand demolition and clean up / Surface and tuck-point grinding	1, 2		<=8	2		0																												3	0	0	0
416	416	3	24	19	0	30000	7		0	1		hand demolition and clean up / Surface and tuck-point grinding	1, 2, 6	Khadda khodna	<=8	1	Rickshaw driver	0																												3	0	0	0
417	417	3	24	21	0	30000	7		0	1		hand demolition and clean up / Surface and tuck-point grinding	1, 2, 6	Khadda khodna	<=8	1	Waiter in village	0																												3	0	0	0
418	418	3	24	26	0	42000	5		1	2		brick and concrete block cutting / block masonry	5, 6	Pouring	<=8	1	Farming in village	0																												3	0	0	0
419	419	3	24	24	2	42000	7		1	1		Other	6	Pouring	<=8	2		0																												3	0	0	0
420	420	3	25	30	2	24000	8		0	2		concrete cutting and mixing	2, 3		<=8	1	Shopping mall	0																												3	0	0	0
421	421	3	22	24	0	60000	9		0	2		brick and concrete block cutting / block masonry	5		<=8	2		1	4	2	2																									3	0	0	0
422	422	3	22	25	0	24000	4		1	2		hand demolition and clean up / Surface and tuck-point grinding	1, 2		<=8	2		0																												3	0	0	0
423	423	3	22	40	0	30000	7		1	2		hand demolition and clean up / Surface and tuck-point grinding	1, 2		<=8	2		1	2	1	1	0	Face	3		5 floor per tha	1	18:00:00	3		3	2			5	Hospital se karwaya tha	3		Koi nhi	3	2		3, 1, 4		30	3	0	0	0
424	424	3	22	20	1	25000	5		0	3		brick and concrete block cutting / block masonry	5		<=8	1	Farming	1	2	2	1	2		3		1 floor	0	13:00:00	1		1	2			3		1		Koi nhi	2	1		3, 4		2	3	0	0	0
425	425	3	22	42	2	54000	6		1	3		brick and concrete block cutting / block masonry	5		<=8	2		0																												3	1	0	0
426	426	3	21	22	0	33000	12		0	2		hand demolition and clean up / Surface and tuck-point grinding	1, 2, 3		>8	2		0																												3	1	1	0
427	427	3	25	18	1	15000	4		0	1		hand demolition and clean up / Surface and tuck-point grinding	1		<=8	2		0																												3	0	0	0
428	428	3	25	32	0	24000	10		1	2		concrete cutting and mixing	2, 4		<=8	2		0																												3	0	0	0
429	429	3	25	35	0	51000	8		1	3		brick and concrete block cutting / block masonry	5		<=8	2		0																												3	0	0	0
430	430	3	21	18	2	30000	8		0	1		brick and concrete block cutting / block masonry	4, 5, 3, 2, 1		<=8	2		1	3	1	1	2		2		Ground floor	0	13:00:00	2		2	1	1				3		Koi nhi	3	2		3, 4		15	3	1	0	0
431	431	3	21	24	0	32000	9		1	2		hand demolition and clean up / Surface and tuck-point grinding	1, 2, 3		<=8	2		0																												3	1	1	2
432	432	3	21	18	2	21000	7		0	2		hand demolition and clean up / Surface and tuck-point grinding	1, 2, 3		<=8	2		0																												3	0	0	0
433	433	3	21	18	0	30000	9		0	1		brick and concrete block cutting / block masonry	4, 6	Mason helper	<=8	2		1	1	1	1	2		3		First floor	0	11:30:00	1		2	1	1				3		Koi nhi	3	2		2, 4, 3		15	3	1	0	0
434	434	3	21	22	0	25000	6		0	1		hand demolition and clean up / Surface and tuck-point grinding	1, 2, 3		<=8	2		0																												3	0	0	0
435	435	3	21	21	1	30000	8		0	1		hand demolition and clean up / Surface and tuck-point grinding	1, 2, 3		<=8	2		1	6	2	1	2		2	Seesha lgya ttha matti mn tha	Ground	0	09:00:00	2		2	2			5	Hospital gyaa thq tanky lgwany	3		Koi nhi	3	2		4		20	3	0	0	0
436	436	3	22	30	0	60000	4		1	3		brick and concrete block cutting / block masonry	5		>8	2		1	1	1	1	2		2		Ground per room me	0	12:30:00	4		3	2			5	Khud hospital gaya	1		Koi nhi	4	2		1, 4		60	3	0	0	0
437	437	3	22	20	0	60000	5		0	3		brick and concrete block cutting / block masonry	5		>8	2		1	1	2	2																									3	0	0	0
438	438	3	21	23	0	24000	3		0	2		hand demolition and clean up / Surface and tuck-point grinding	1, 2, 3, 4		<=8	1	Waiter tha phly hotel per	1	2	2	2																									3	0	0	1
439	439	3	21	18	1	20000	4		0	2		concrete cutting and mixing	2, 1, 3		<=8	1	Barbar	1	3	1	1	2		2		First floor	0	12:15:00	2		2	1	1				2		Koi nhi	2	1		3, 4		3	3	0	0	0
440	440	3	21	21	2	19000	10		0	1		hand demolition and clean up / Surface and tuck-point grinding	1, 2, 3, 4		>8	2		0																												3	0	0	0
441	441	3	21	18	2	45000	5		0	3		brick and concrete block cutting / block masonry	5		<=8	2		0																												3	0	0	0
442	442	3	21	30	0	45000	8		1	3		brick and concrete block cutting / block masonry	5		<=8	2		0																												3	1	0	0
443	443	3	25	40	0	24000	6		1	2		hand demolition and clean up / Surface and tuck-point grinding	1, 2, 4		<=8	2		1	1	2	1	0		3		Stool p	1	14:30:00	2		2	2			5	Hospital	1		Koi nhi	2	2		1, 4		4	3	0	0	0
444	444	3	22	22	1	45000	20		0	3		brick and concrete block cutting / block masonry	5		<=8	2		1	3	2	1	1		3		2nd floor	0	14:00:00	1		1	2			4		1		Koi nhi	2	1		3, 4		2	3	0	0	0
445	445	3	22	23	2	30000	3		0	2		brick and concrete block cutting / block masonry	4, 3, 2, 1		<=8	2		0																												3	0	0	0
446	446	3	22	18	2	36000	11		0	2		hand demolition and clean up / Surface and tuck-point grinding	1, 2, 3		>8	1	Farming	1	2	2	1	2		1		Ground floor	1	15:00:00	2		2	2			4		1		Koi nhi	2	2		3, 4		5	3	0	0	0
447	447	3	22	19	2	75000	8		0	3	Fore selling	Other	6	White cement ko chat per lagate hai	>8	2		1	2	2	2																									3	0	0	0
448	448	3	22	22	0	30000	5		0	2		hand demolition and clean up / Surface and tuck-point grinding	1, 2, 4		<=8	2		1	6	2	1	1		3		Stairs per	1	15:00:00	1		2	2			5	Doctor se Patti karwai	3		Koi nhi	3	2		3		7	3	0	0	0
449	449	3	22	44	0	45000	6		1	3		brick and concrete block cutting / block masonry	5		<=8	2		1	6	2	2																									3	0	0	0
450	450	3	22	60	0	30000	7		1	2		concrete cutting and mixing	2, 3, 4		<=8	1	General store	0																												3	0	0	0
461	461	8	21	22	2	18000	10		0	2		hand demolition and clean up / Surface and tuck-point grinding	1, 2, 3, 4		<=8	2		0																												3	1	2	1
462	462	8	21	22	0	21000	8		0	2		hand demolition and clean up / Surface and tuck-point grinding	1, 2, 4, 3		>8	1	Farmer	0																												3	1	2	1
463	463	8	21	18	0	21000	12		0	2		brick and concrete block cutting / block masonry	4, 3, 2, 1		>8	1	Shuttering worker	1	1	2	1	0		3		Colmun se girgya tha	0	10:30:00	2		1	2			4		1		Koi nhi	1	1		3			3	1	2	1
464	464	8	21	32	2	30000	4		1	4		Other	6, 3	Labor k sth khry hokr km krwana	>8	2		1	4	2	2																									3	0	0	0
465	465	8	21	19	0	30000	3		0	2		hand demolition and clean up / Surface and tuck-point grinding	1, 2, 3, 4		<=8	2		0																												3	1	0	0
466	466	8	22	18	0	15000	10		0	2		hand demolition and clean up / Surface and tuck-point grinding	1, 2, 4, 3		<=8	1	Farming	1	2	1	1	2		2		Ground floor	1	23:00:00	2		2	1	4	In hospital			3		Koi nhi	3	2		1, 4		8	3	0	1	0
467	467	8	22	21	0	15000	10		0	1		hand demolition and clean up / Surface and tuck-point grinding	1, 2, 4		<=8	2		0																												3	1	1	0
468	468	8	22	19	1	18000	9		0	2		concrete cutting and mixing	2, 3		>8	2		1	5	2	1	2		2	Pao me keel lagi thi	1st floor per	0	11:00:00	2		1	2			5	Khud doctor k pass gaya	1		Koi nhi	2	2		3, 4		2	3	1	0	0
469	469	8	22	40	0	30000	10		1	2		Other	6	Pouring	<=8	2		0																												3	1	2	1
470	470	8	22	22	1	30000	9		1	2		Other	6	Pouring	<=8	2		0																												3	0	0	0
471	471	8	23	20	0	15000	4		0	2		concrete cutting and mixing	2, 1		>8	1	farmer	0																												3	0	0	0
472	472	8	23	18	1	20000	10		0	2		hand demolition and clean up / Surface and tuck-point grinding	1, 2		>8	1	farmer	0																												3	1	1	0
473	473	8	23	35	0	21000	5		1	2		hand demolition and clean up / Surface and tuck-point grinding	1, 2, 3, 4		>8	2		0																												3	0	1	0
474	474	8	23	19	0	30000	10		1	2		hand demolition and clean up / Surface and tuck-point grinding	1, 2, 3, 4		<=8	2		0																												3	0	0	0
475	475	8	23	40	0	20000	6		1	2		hand demolition and clean up / Surface and tuck-point grinding	1, 2, 3, 4		<=8	2		0																												3	0	0	0
476	476	8	24	19	0	18000	8		0	1		hand demolition and clean up / Surface and tuck-point grinding	1, 2		>8	1	Bike ki service	1	10	1	2	2		2	Keel lagne ki waja se	Ground floor	0	12:01:00	2		2	2			4		3		Koi nhi	2	2		3		4	3	0	0	0
477	477	8	24	35	0	18000	8		1	2		hand demolition and clean up / Surface and tuck-point grinding	1, 2		>8	1	Rice louding on truck	1	5	1	2	0	Eyes	2		Ground floor	1	15:30:00	2		1	1	4	Tube laga di			3		Koi nhi	2	2		3, 1		2	3	1	2	0
478	478	8	24	18	2	18000	5		0	2		hand demolition and clean up / Surface and tuck-point grinding	1, 2		>8	1	Farming in village	0																												3	1	2	0
479	479	8	25	30	0	15000	7		0	2		hand demolition and clean up / Surface and tuck-point grinding	1, 2		<=8	1	Forming	0																												3	0	0	0
480	480	8	25	36	0	36000	10		0	3		brick and concrete block cutting / block masonry	5, 3		<=8	1	Farming	0																												3	1	2	0
481	481	8	25	18	1	15000	5		0	2		concrete cutting and mixing	2		<=8	2		0																												3	1	2	0
482	482	8	25	35	0	21000	13		1	4		concrete cutting and mixing	2, 3, 4		<=8	1	Foreman	0																												3	1	2	0
483	483	8	25	27	0	22500	16		1	2		Other	6	Poring	<=8	2		1	5	2	2																									3	0	0	0
484	484	8	25	30	1	25500	12		1	2		Other	6	Poring	<=8	2		0																												3	1	2	0
485	485	8	25	22	0	15000	9		1	2		hand demolition and clean up / Surface and tuck-point grinding	1		<=8	2		0																												3	0	0	0
486	486	8	21	22	0	19500	10		0	2		concrete cutting and mixing	2		<=8	2		0																												3	0	0	0
487	487	8	21	21	2	21000	9		0	2		hand demolition and clean up / Surface and tuck-point grinding	1, 2, 3, 4		<=8	2		0																												3	1	0	0
488	488	8	21	30	2	15000	10		1	1		hand demolition and clean up / Surface and tuck-point grinding	1, 2, 3, 4		<=8	2		0																												3	0	0	0
489	489	8	22	45	1	30000	7		1	2		Other	6	Machine operator	<=8	2		0																												3	0	1	0
490	490	8	22	24	0	21000	8		0	2		hand demolition and clean up / Surface and tuck-point grinding	1, 2, 3, 4		<=8	2		0																												3	0	0	1
491	491	8	22	50	1	19000	10		1	2		hand demolition and clean up / Surface and tuck-point grinding	1, 2, 3, 4		>8	1	Farming	0																												3	0	0	0
492	492	8	23	28	0	20000	12		0	2		hand demolition and clean up / Surface and tuck-point grinding	1, 2, 3, 4		<=8	2		0																												3	0	1	1
493	493	8	23	25	1	20000	10		1	2		hand demolition and clean up / Surface and tuck-point grinding	1, 2, 3, 4		<=8	2		0																												3	0	0	1
494	494	8	21	40	0	21000	6		0	2		hand demolition and clean up / Surface and tuck-point grinding	1, 2		<=8	1	Farmer	0																												3	1	0	0
495	495	8	21	21	0	36000	12		0	4		brick and concrete block cutting / block masonry	5	Mesan helper	<=8	2		0																												3	0	0	0
496	496	8	22	18	1	15000	12		0	1		hand demolition and clean up / Surface and tuck-point grinding	1		<=8	2		0																												3	0	0	0
497	497	8	22	28	0	45000	7		1	3		brick and concrete block cutting / block masonry	5		<=8	2		0																												3	1	0	0
498	498	8	25	50	0	30000	10		1	1		hand demolition and clean up / Surface and tuck-point grinding	1		<=8	1	Farming	0																												3	1	2	0
499	499	8	25	22	0	36000	6		1	2		hand demolition and clean up / Surface and tuck-point grinding	1, 2, 4		<=8	1	Farming	0																												3	0	1	0
500	500	8	22	28	2	60000	12		1	4		Other	6	Subke kaam dekhna	<=8	2		1	3	1	1	2		2		3rd floor	1	17:00:00	4		3	2			5	Khud hospital se karwaya	3		Abhi tak ziada zor Nhi dal sakta	6	3		3, 4		180	3	1	2	0
501	501	8	23	28	0	15000	14		0	2		hand demolition and clean up / Surface and tuck-point grinding	1, 2, 3, 4		<=8	2		0																												3	0	0	0
502	502	8	23	28	2	51000	4		1	3		hand demolition and clean up / Surface and tuck-point grinding	1, 2, 3, 4, 5		<=8	2		0																												3	0	1	0
503	503	8	23	18	2	36000	8		0	2		hand demolition and clean up / Surface and tuck-point grinding	1, 2, 3, 4		<=8	2		0																												3	0	0	0
504	504	8	23	27	2	20000	8		1	2		hand demolition and clean up / Surface and tuck-point grinding	1, 2, 3, 4		>8	2		0																												3	0	0	0
505	505	8	23	19	0	30000	10		0	2		hand demolition and clean up / Surface and tuck-point grinding	1, 2, 3, 4		<=8	2		0																												3	0	1	0
506	506	8	25	27	2	21000	4		1	2		brick and concrete block cutting / block masonry	4, 1, 2		<=8	1	Farming	0																												3	1	0	0
507	507	8	25	30	0	21000	7		1	2		concrete cutting and mixing	2, 3		<=8	2		0																												3	0	1	0
508	508	8	23	25	2	30000	9		0	2		hand demolition and clean up / Surface and tuck-point grinding	1, 2, 3, 4		<=8	1	bakery cake maker	0																												3	0	0	0
509	509	8	21	28	2	30000	12		1	2		hand demolition and clean up / Surface and tuck-point grinding	1, 2, 3, 4, 6	Mason helper	<=8	2		0																												1	1	1	0
510	510	8	22	42	0	48000	9		1	3		brick and concrete block cutting / block masonry	5		<=8	2		1	1	1	1	1		2		Ground floor per	0	12:00:00	2		2	1	1				3		Koi nhi	3	2		4		17	3	0	1	0
511	511	8	23	21	2	30000	13		0	3		hand demolition and clean up / Surface and tuck-point grinding	1, 2, 3, 4, 5		<=8	2		0																												3	0	0	0
512	512	8	21	32	2	30000	12		1	2		brick and concrete block cutting / block masonry	5, 6	Helper mason	<=8	2		0																												3	0	0	0
513	513	8	25	27	0	51000	7		1	3		brick and concrete block cutting / block masonry	5		<=8	2		0																												3	0	0	0
521	521	9	21	20	1	30000	12		0	2		hand demolition and clean up / Surface and tuck-point grinding	1, 2, 3		>8	2		0																												3	1	2	2
522	522	9	21	30	0	15000	8		0	1		hand demolition and clean up / Surface and tuck-point grinding	1, 2, 6	Gari mai reti b dalta hn load krta hn or curing b krta	<=8	2		1	1	2	1	2		2		Ground floor	0	09:30:00	1		1	1	4	Pain killer dia gaya			1		Koi nhi	1	1		3			3	1	2	2
523	523	9	21	18	0	15000	5		0	1		Other	6, 1, 2	Housekeeping etc	<=8	1	Farmer at banana trees	0																												3	1	2	2
524	524	9	21	20	0	36000	10		1	2		concrete cutting and mixing	2, 6	Back filling	<=8	1	Farmer	1	1	1	1	2		2	Keel ghus gae thi paon m	Ground floor	0	12:01:00	2		2	1	1				3		Koi nhi	3	2		4, 3		30	3	1	2	2
525	525	9	21	50	0	15000	2		0	2		hand demolition and clean up / Surface and tuck-point grinding	1, 2, 6	Housekeeping, curing	<=8	1	Farmer	0																												3	1	2	2
526	526	9	21	18	0	15000	6		0	2		hand demolition and clean up / Surface and tuck-point grinding	1, 2, 3, 6	Housekeeping	<=8	2		0																												3	1	2	2
527	527	9	21	26	0	30000	8		0	2		hand demolition and clean up / Surface and tuck-point grinding	1, 2, 3, 4		<=8	1	Chokidar ths	1	1	1	1	1		3		First floor per paranch per khara tha	1	14:30:00	2		2	2			5	Hospital mn dakhil hua tha 1 mahina	2		Koi nhi	3	2		3, 4, 2		30	3	1	0	0
528	528	9	21	25	1	18000	6		1	2		hand demolition and clean up / Surface and tuck-point grinding	1, 2		>8	2		0																												3	1	2	2
529	529	9	21	42	1	36000	4		1	3		brick and concrete block cutting / block masonry	5		<=8	2		1	6	1	1	1		1		8th floor	1	16:37:00	2		1	2			4		1		Koi nhi	1	1		3, 4			3	1	2	2
530	530	9	23	25	0	24000	6		1	2		hand demolition and clean up / Surface and tuck-point grinding	1, 2, 3, 4		<=8	2		0																												3	1	1	2
531	531	9	22	25	0	22500	7		1	2		concrete cutting and mixing	2, 1, 3		<=8	2		0																												3	1	2	2
532	532	9	22	27	2	27000	8		0	3		brick and concrete block cutting / block masonry	5		<=8	1	Driving	1	6	2	2																									3	1	2	2
533	533	9	22	25	1	15000	5		0	1		hand demolition and clean up / Surface and tuck-point grinding	1		<=8	1	Salesman	0																												3	1	2	2
534	534	9	22	18	0	36000	5		0	2		hand demolition and clean up / Surface and tuck-point grinding	1, 2, 3, 6	Back filling	>8	2		0																												3	0	2	0
535	535	9	22	36	1	36000	6		1	2		hand demolition and clean up / Surface and tuck-point grinding	1, 2, 3, 6	Back filling	<=8	2		1	5	2	2																									3	0	2	0
536	536	9	22	21	0	27000	3		0	2		hand demolition and clean up / Surface and tuck-point grinding	1, 2, 4		<=8	2		0																												3	0	2	2
537	537	9	22	26	2	36000	6		1	3		brick and concrete block cutting / block masonry	5		<=8	2		0																												3	1	2	2
538	538	9	22	30	0	54000	6		1	3		brick and concrete block cutting / block masonry	5		<=8	2		0																												3	0	2	2
539	539	9	22	18	1	51000	4		0	3		brick and concrete block cutting / block masonry	5		<=8	2		1	4	1	1	1		2		3rd floor	1	17:00:00	2		2	1	1				3		Koi nhi	3	2		6	Banse toot gaya tha	16	2	0	2	0
540	540	9	22	41	2	51000	8		1	3		brick and concrete block cutting / block masonry	5		<=8	2		0																												3	0	2	2
541	541	9	23	21	0	30000	13		0	2		hand demolition and clean up / Surface and tuck-point grinding	1, 2, 3, 6	folder	>8	2		0																												3	1	2	2
542	542	9	23	22	1	30000	5		1	3		hand demolition and clean up / Surface and tuck-point grinding	1, 2, 3, 4, 5		>8	2		0																												3	1	2	2
543	543	9	23	54	0	15000	12		0	2		hand demolition and clean up / Surface and tuck-point grinding	1, 2, 3, 4		<=8	1	driver	0																												3	1	2	2
544	544	9	23	19	0	15000	8		0	2		hand demolition and clean up / Surface and tuck-point grinding	1, 2, 3, 4		<=8	1	fruits shopkeeper	0																												3	1	2	2
545	545	9	23	32	1	22000	20		0	2		hand demolition and clean up / Surface and tuck-point grinding	1, 2, 3, 5		>8	1	garments	0																												3	1	2	2
546	546	9	23	29	2	36000	8		1	2		hand demolition and clean up / Surface and tuck-point grinding	1, 2, 3, 4		<=8	2		0																												3	1	1	2
547	547	9	23	38	0	36000	6		1	2		hand demolition and clean up / Surface and tuck-point grinding	1, 2, 3, 4		<=8	1	farmer	0																												3	1	2	2
548	548	9	23	46	2	40000	6		1	3		brick and concrete block cutting / block masonry	5		<=8	2		0																												3	0	2	0
549	549	9	23	60	2	25000	5		1	3		brick and concrete block cutting / block masonry	5		<=8	2		0																												3	1	1	0
550	550	9	23	29	1	50000	10		1	3		brick and concrete block cutting / block masonry	5		<=8	2		0																												3	1	2	0
551	551	9	24	27	0	18000	5		0	2		hand demolition and clean up / Surface and tuck-point grinding	1, 2, 6	Folding and shetrring	>8	2		1	1	1	1	1		2		Fifth floor	0	11:30:00	2		2	1	1				3		Koi nhi	3	2		3		30	2	1	2	2
552	552	9	24	22	1	18000	3		0	2		hand demolition and clean up / Surface and tuck-point grinding	1, 2		>8	1	Car k spare parts selling	1	5	1	1	2		3	Stairs se slip ho gaya tha	Ground floor se upper jate hwe	0	13:30:00	2		1	1	1				3		Koi nhi	2	2		3		2	2	1	2	2
553	553	9	24	39	0	18000	6		0	2		hand demolition and clean up / Surface and tuck-point grinding	1, 2		>8	1	Bakriyan charana	1	6	1	2	1		2		Ground floor	1	16:00:00	2		1	1	1				1		Koi nhi	1	1		3, 1			2	1	2	2
554	554	9	24	34	0	30000	5		0	2		Other	6, 1, 2	Watering on wall	>8	1	Kheti bari	0																												2	1	2	2
555	555	9	24	40	0	36000	10		1	2		hand demolition and clean up / Surface and tuck-point grinding	1, 2, 3		>8	1	Trector driver	1	12	1	1	1		2		Ground floor	0	11:30:00	2		1	1	1				3		Koi nhi	2	2		3, 1		5	2	1	2	2
556	556	9	24	40	1	55000	7		1	4		Other	6	Check laborer	<=8	1	Farming in village	0																												2	1	2	0
557	557	9	24	20	0	45000	5		0	3		brick and concrete block cutting / block masonry	5		<=8	2		0																												2	1	2	0
558	558	9	24	28	1	100000	8		1	4		Other	6	Taking contract and monitoring laborer	<=8	2		0																												2	1	2	0
559	559	9	24	29	0	36000	5		0	2		Other	6	LT machine operator	<=8	2		0																												2	1	2	0
560	560	9	24	45	1	36000	11		1	2		Other	6	LT machine operator	<=8	2		0																												2	1	2	0
561	561	9	25	23	2	24000	7		0	3		brick and concrete block cutting / block masonry	5		<=8	2		0																												2	1	2	2
562	562	9	25	18	1	24000	10		0	3		brick and concrete block cutting / block masonry	5		<=8	2		0																												2	1	2	2
563	563	9	25	18	2	15000	11		0	2		concrete cutting and mixing	2, 3		<=8	2		0																												2	1	2	2
564	564	9	25	25	0	15000	8		1	2		concrete cutting and mixing	2, 1, 4		<=8	2		1	1	1	1	2		2		10 floor	0	11:00:00	1		2	1	4	In hospital			1		Koi nhi	2	2		3		5	2	1	2	2
565	565	9	25	22	1	15000	5		1	2		concrete cutting and mixing	2, 4, 1		<=8	2		0																												2	1	2	2
566	566	9	25	21	0	36000	6		0	2		hand demolition and clean up / Surface and tuck-point grinding	1, 4, 2		<=8	1	Hotel	1	12	2	2																									3	1	2	2
567	567	9	25	37	0	60000	10		1	3		brick and concrete block cutting / block masonry	5		<=8	1	Farmer	0																												3	1	2	2
568	568	9	25	25	2	30000	8		0	1		Other	6	Mezan helper	<=8	2		0																												3	1	2	1
569	569	9	25	23	0	25500	9		0	1		concrete cutting and mixing	2, 4		<=8	2		0																												3	1	2	2
570	570	9	25	23	0	15000	5		0	1		hand demolition and clean up / Surface and tuck-point grinding	1		<=8	1	Farmer	0																												3	1	2	2
571	571	9	23	28	2	27000	7		1	2		hand demolition and clean up / Surface and tuck-point grinding	1, 2, 3, 4		<=8	2		0																												3	1	1	2
572	572	10	21	20	2	32000	4		0	3		brick and concrete block cutting / block masonry	5, 4, 3		>8	1	Murgio ki dukan pee km krta tha	1	4	2	1	1		1		Ground floor	0	12:01:00	2		1	2			1		1		Koi nhi	1	1		4, 3			3	0	0	0
573	573	10	21	25	0	15000	5		0	2		Other	6, 2	Pouring	>8	2		1	1	1	1	0		3		First floor se gira tha	0	10:31:00	1		3	2			5	Hospital gya khd se	2		Kamr mn dard rehta h bhari boj nh utha pata	4	2		1, 3, 4		60	3	0	0	0
574	574	10	21	25	0	15000	7		1	2		Other	6, 2	Pouring	>8	2		1	2	1	1	1		3		First floor	1	15:00:00	2		2	1	4	Hospital lekr gai thy mjhy			3		Koi nhi	3	2		3, 4, 5		25	3	0	0	0
575	575	10	22	37	0	36000	6		1	2		concrete cutting and mixing	2, 4		<=8	2		0																												3	0	0	0
576	576	10	22	37	1	54000	6		1	3		brick and concrete block cutting / block masonry	5		>8	1	General store	1	3	2	1	0		3		Ground floor per charha howa tha	0	14:00:00	1		3	2			5	Hospital se	3		Koi nhi	3	2		3, 4		30	3	0	0	0
577	577	10	22	40	0	54000	5		1	3		brick and concrete block cutting / block masonry	5		<=8	1	Folding	0																												3	0	0	0
578	578	10	22	38	0	54000	5		1	3		brick and concrete block cutting / block masonry	5		>8	1	Welding	1	6	2	2																									3	0	0	0
579	579	10	22	25	0	36000	10		1	2		concrete cutting and mixing	2, 3, 4		>8	2		1	3	2	2																									3	0	0	0
580	580	10	24	45	2	75000	9		0	4		Other	6	Workers ko locate krna	<=8	1	Project manager it industry	0																												2	1	0	0
581	581	10	24	25	0	42000	4		1	2		concrete cutting and mixing	2, 6	Running trolly	<=8	2		0																												3	0	0	0
582	582	10	24	33	0	42000	7		0	2		concrete cutting and mixing	2		<=8	1	Barbar	0																												3	0	0	0
583	583	10	24	37	0	42000	6		1	2		concrete cutting and mixing	2		<=8	2		1	5	2	2																									3	0	0	0
584	584	10	22	19	0	36000	4		0	2		hand demolition and clean up / Surface and tuck-point grinding	1, 4, 2		>8	2		0																												3	0	0	0
585	585	10	21	35	0	15000	5		1	2		hand demolition and clean up / Surface and tuck-point grinding	1, 2, 3		>8	2		1	6	1	1	0		3		First floor	0	12:30:00	2		2	1	4	Hospital pncha dia tha			3		Koi nhi	3	2		4, 3, 1		15	3	0	0	0
586	586	10	21	28	1	15000	8		0	1		hand demolition and clean up / Surface and tuck-point grinding	1, 2, 3, 6	Housekeeping b krta hn, pani b dalta hon	>8	1	Farmer	1	3	2	1	2		2		Ground	0	11:30:00	2		2	2			5	Hospital gaya tha stiches lagy 2	2		Koi nhi	3	2		3, 4		8	3	0	0	0
587	587	10	21	25	2	18000	7		0	2		concrete cutting and mixing	2, 3		>8	1	Khoka lagata tha	0																												3	0	0	0
588	588	10	24	45	2	50000	3		1	4		Other	6	Site visit and arrangements and supervisor of workers	<=8	1	Broker	1	5	2	2																									2	0	0	0
589	589	10	24	18	2	35000	8		0	2		hand demolition and clean up / Surface and tuck-point grinding	1, 2		>8	2		1	10	2	2																									2	0	0	0
590	590	10	25	18	0	30000	7		0	1		Other	6	Mesan helper	<=8	2		0																												2	0	0	0
591	591	10	25	28	1	42000	9		1	2		Other	6	Poring	<=8	2		0																												2	0	0	0
592	592	10	25	23	0	42000	5		0	2		Other	6	Poring	<=8	2		0																												3	0	0	0
593	593	10	25	18	0	27000	3		0	1		hand demolition and clean up / Surface and tuck-point grinding	1, 2		<=8	2		0																												2	0	0	0
594	594	10	24	40	0	39000	7		1	2		hand demolition and clean up / Surface and tuck-point grinding	1, 2, 4		<=8	1	Iron factory in laborer	1	7	1	1	0		1		Ground floor	0	09:00:00	1		1	2			4		3		Koi nhi	2	2		3		4	2	0	0	0
595	595	10	22	34	2	39000	15		1	2		hand demolition and clean up / Surface and tuck-point grinding	1, 2		<=8	2		1	4	2	2																									2	0	0	0
596	596	10	25	40	0	30000	6		0	2		hand demolition and clean up / Surface and tuck-point grinding	1, 2, 4		<=8	1	Bary me	1	12	1	1	0		2		Ground	0	12:30:00	2		2	2			5	Hospital	2		Koi nhi	3	2		2, 4, 1		7	3	0	0	0
597	597	10	24	45	2	45000	5		1	3		brick and concrete block cutting / block masonry	5		<=8	2		0																												3	0	0	0
598	598	10	24	20	1	30000	6		0	2		hand demolition and clean up / Surface and tuck-point grinding	1, 2, 4		<=8	2		0																												3	0	0	0
599	599	10	22	35	0	30000	4		1	2		hand demolition and clean up / Surface and tuck-point grinding	1, 2		>8	2		1	12	2	2																									2	0	0	0
600	600	10	25	31	2	30000	6		0	2		hand demolition and clean up / Surface and tuck-point grinding	1, 2, 4		<=8	2		0																												3	0	0	0
601	601	10	24	20	0	30000	4		0	2		hand demolition and clean up / Surface and tuck-point grinding	1, 2, 4		<=8	2		0																												3	0	0	0
602	602	10	25	32	0	54000	6		1	3		brick and concrete block cutting / block masonry	5		<=8	2		1	1	2	2																									3	0	0	0
611	611	11	21	25	0	15000	5		0	2		hand demolition and clean up / Surface and tuck-point grinding	1, 2, 3		<=8	1	Farmer	1	1	1	1	1		2	Pathr chla gaya tha ankh m	Ground	0	11:00:00	5		2	1	4	Pani dala thaa			3		Koi nhi	2	2		4, 3		4	3	1	2	0
612	612	11	21	25	0	30000	5		0	2		hand demolition and clean up / Surface and tuck-point grinding	1, 2, 3		<=8	2		1	3	2	2																									3	1	2	0
613	613	11	21	27	1	30000	4		1	2		hand demolition and clean up / Surface and tuck-point grinding	1, 2, 3		<=8	1	Private company mn worker tha	0																												3	1	2	0
614	614	11	21	35	0	15000	4		0	2		hand demolition and clean up / Surface and tuck-point grinding	1, 2, 3		<=8	1	Farmer	0																												3	1	2	0
615	615	11	21	35	0	15000	4		0	1		hand demolition and clean up / Surface and tuck-point grinding	1, 2, 6	Jharo lagana	>8	1	Farming in village	0																												3	1	2	0
616	616	11	22	50	1	30000	6		0	3		brick and concrete block cutting / block masonry	5		<=8	1	Chokidar	0																												3	1	2	0
617	617	11	22	40	0	30000	7		1	2		brick and concrete block cutting / block masonry	4, 3		<=8	2		1	12	2	2																									3	1	2	0
618	618	11	22	32	0	30000	6		1	2		hand demolition and clean up / Surface and tuck-point grinding	3, 4		<=8	2		0																												3	0	0	0
619	619	11	22	37	0	30000	8		1	2		hand demolition and clean up / Surface and tuck-point grinding	1		<=8	2		1	5	2	2																									3	0	0	0
620	620	11	22	20	0	27000	12		0	1		Other	6	Pouring	<=8	1	Textile cleaning	0																												3	0	0	0
621	621	11	25	25	0	15000	5		1	1		hand demolition and clean up / Surface and tuck-point grinding	1		<=8	2		0																												3	0	1	2
622	622	11	25	22	1	15000	3		1	1		hand demolition and clean up / Surface and tuck-point grinding	3		<=8	1	Machenic	0																												3	0	2	2
623	623	11	25	29	2	24000	5		1	3		brick and concrete block cutting / block masonry	5		<=8	2		0																												3	1	2	0
624	624	11	25	24	2	54000	7		1	3		brick and concrete block cutting / block masonry	5		<=8	2		0																												3	1	2	1
625	625	11	25	19	1	27000	8		0	2		concrete cutting and mixing	2, 4		<=8	1	Fruit seller	0																												3	1	2	1
626	626	11	24	18	1	18000	4		0	1		hand demolition and clean up / Surface and tuck-point grinding	1, 2, 6	Jhara lagana	>8	2		1	7	1	1	0		3		First floor	0	09:30:00	2		2	2			5	Stitches	3		Koi nhi	3	2		3, 1		30	3	0	2	0
627	627	11	24	18	2	24000	7		0	3		brick and concrete block cutting / block masonry	5		>8	2		0																												3	1	2	0
628	628	11	24	38	2	30000	5		1	4		Other	6	Worker ko monitoring	<=8	1	Folding	1	10	1	1	0		2		Top floor	1	16:01:00	4		2	1	4	Malish kr k			3		Koi nhi	4	2		2, 6	Work loud	60	3	1	2	0
629	629	11	24	20	1	30000	5		0	2		Other	6	LT Machine operator	<=8	1	Marble factory	0																												3	0	2	0
630	630	11	24	24	0	18000	6		0	1		Other	6, 1, 2	Jharo lagana	>8	1	Farming in village	0																												3	0	2	0
631	631	11	25	26	0	15750	10		1	2		hand demolition and clean up / Surface and tuck-point grinding	1, 2		<=8	2		0																												3	1	2	0
632	632	11	25	30	0	15000	10		0	1		Other	6	Machine operator helper	<=8	2		0																												3	0	1	0
633	633	11	21	20	0	16000	10		0	2		hand demolition and clean up / Surface and tuck-point grinding	1, 2, 3		>8	2		1	2	1	1	0		2		Ground	0	12:00:00	2		2	1	1				2		Koi nhi	2	2		3, 4		5	3	1	2	0
634	634	11	21	22	0	15000	7		0	2		hand demolition and clean up / Surface and tuck-point grinding	1, 2, 3		<=8	2		1	4	1	1	2		2		Ground	1	16:01:00	2		1	1	1				3		Koi nhi	2	2		2, 3		5	3	1	2	1
635	635	11	24	22	0	24000	4		1	2		Other	6	Lift machine operator	>8	2		0																												3	1	2	0
636	636	11	24	22	0	18000	3		0	1		hand demolition and clean up / Surface and tuck-point grinding	1, 2, 6	Jharo lagana	>8	1	Cutting rice	0																												3	1	2	0
637	637	11	22	26	1	30000	10		1	2		Other	6	Machine operator	<=8	2		1	1	1	1	1		1		Ground floor	0	04:00:00	3		3	1	4	Hospital bheja			3		Bister se nhi uth sakta tha	3	2		3, 4		30	3	1	2	0
638	638	11	22	29	2	25000	10		0	2		Other	6	Pouring	<=8	1	Sabzi	0																												3	0	2	0
639	639	11	24	32	0	18000	4		1	2		hand demolition and clean up / Surface and tuck-point grinding	1, 2		>8	2		0																												3	1	2	0
640	640	11	25	25	2	15000	6		1	2		hand demolition and clean up / Surface and tuck-point grinding	1, 2, 4		<=8	2		0																												3	1	2	0
[truncated: 40 more columns]
